# Supplementary material for: Scent of COVID-19: Whole-Genome Sequencing Analysis Reveals the Role of ACE2, IFI44, and NDUFAF4 in Long-Lasting Olfactory Dysfunction
Source: Life (Basel). 2025 Jan 5;15(1):56. doi: 10.3390/life15010056 (PMC11766568; doi:10.3390/life15010056)
Supplement: Supplementary file 1 [file life-15-00056-s001.zip]

Archive with 1 entries (1 files):
- life-3398132-supplementary.pdf
